# Supplementary material for: Serum Proteomics Reveals Systemic Responses in Didelphis aurita Naturally Infected with Hepatozoon sp
Source: Pathogens. 2025 Oct 14;14(10):1042. doi: 10.3390/pathogens14101042 (PMC12567376; doi:10.3390/pathogens14101042)
Supplement: Supplementary file 1 [file pathogens-14-01042-s001.zip]

Archive with 2 entries (2 files):
- Figure S1.tiff
- Figure S2.jpg
